# Supplementary material for: The impact of modern migrations on present-day multi-ethnic Argentina as recorded on the mitochondrial DNA genome
Source: BMC Genet. 2011 Aug 30;12:77. doi: 10.1186/1471-2156-12-77 (PMC3176197; doi:10.1186/1471-2156-12-77)
Supplement: Additional file 1 — Table S1. List of samples analyzed in the present study and collected from the literature (American neighboring countries and European ones) used for admixture analysis. [file 1471-2156-12-77-S1.XLS]

## Sheet: Table S1
Table S1. List of samples used in the present study.
Continent	Country	Region	Ethnic group	Sample size	Reference
America	Argentina (Central)	Santa Fé	admixed	6	Bobillo MC, Zimmermann B, Sala A, Huber G, Rock A, Bandelt H-J, Corach D, Parson W: Amerindian mitochondrial DNA haplogroups predominate in the population of Argentina: towards a first nationwide forensic mitochondrial DNA sequence database. Int J Legal Med 2010, 74(1):65-76.
America	Argentina (Central)	Buenos Aires	admixed	187	Bobillo MC, Zimmermann B, Sala A, Huber G, Rock A, Bandelt H-J, Corach D, Parson W: Amerindian mitochondrial DNA haplogroups predominate in the population of Argentina: towards a first nationwide forensic mitochondrial DNA sequence database. Int J Legal Med 2010, 74(1):65-76.
America	Argentina (Central)	Buenos Aires	admixed	176	present study
America	Argentina (Central)	Córdoba	admixed	136	present study
America	Argentina (Central)	Entre Rios	admixed	4	present study
America	Argentina (Central)	La Pampa	admixed	2	present study
America	Argentina (Central)	La Rioja	admixed	4	present study
America	Argentina (Central)	Mendoza	admixed	1	present study
America	Argentina (Central)	San Juan	admixed	4	present study
America	Argentina (Central)	San Luis	admixed	6	present study
America	Argentina (Central)	Santa Fé	admixed	14	present study
America	Argentina (Central)	Córdoba	admixed	102	Salas A, Jaime JC, Álvarez-Iglesias V, Carracedo Á: Gender bias in the multi-ethnic genetic composition of Central Argentina. J Hum Genet 2008, 53:662-674.
America	Argentina (North)	Jujuy and Salta	Koyas	61	Álvarez-Iglesias V, Jaime JC, Carracedo Á, Salas A: Coding region mitochondrial DNA SNPs: targeting East Asian and Native American haplogroups. Forensic Sci Int Genet 2007, 1:44-55.
America	Argentina (North)	Formosa	admixed	19	Bobillo MC, Zimmermann B, Sala A, Huber G, Rock A, Bandelt H-J, Corach D, Parson W: Amerindian mitochondrial DNA haplogroups predominate in the population of Argentina: towards a first nationwide forensic mitochondrial DNA sequence database. Int J Legal Med 2010, 74(1):65-76.
America	Argentina (North)	Chaco	admixed	5	Bobillo MC, Zimmermann B, Sala A, Huber G, Rock A, Bandelt H-J, Corach D, Parson W: Amerindian mitochondrial DNA haplogroups predominate in the population of Argentina: towards a first nationwide forensic mitochondrial DNA sequence database. Int J Legal Med 2010, 74(1):65-76.
America	Argentina (North)	Misiones	admixed	48	Bobillo MC, Zimmermann B, Sala A, Huber G, Rock A, Bandelt H-J, Corach D, Parson W: Amerindian mitochondrial DNA haplogroups predominate in the population of Argentina: towards a first nationwide forensic mitochondrial DNA sequence database. Int J Legal Med 2010, 74(1):65-76.
America	Argentina (North)	Gran Chaco; Formosa	Pilagá	38	Cabana GS, Merriwether DA, Hunley K, Demarchi DA: Is the genetic structure of Gran Chaco populations unique? Interregional perspectives on native South American mitochondrial DNA variation. Am J Phys Anthropol 2006, 131(1):108-119.
America	Argentina (North)	Gran Chaco; Formosa	Toba	24	Cabana GS, Merriwether DA, Hunley K, Demarchi DA: Is the genetic structure of Gran Chaco populations unique? Interregional perspectives on native South American mitochondrial DNA variation. Am J Phys Anthropol 2006, 131(1):108-119.
America	Argentina (North)	Chaco; Formosa	Toba	43	Cabana GS, Merriwether DA, Hunley K, Demarchi DA: Is the genetic structure of Gran Chaco populations unique? Interregional perspectives on native South American mitochondrial DNA variation. Am J Phys Anthropol 2006, 131(1):108-119.
America	Argentina (North)	Gran Chaco; Formosa	Wichí or Mataco	99	Cabana GS, Merriwether DA, Hunley K, Demarchi DA: Is the genetic structure of Gran Chaco populations unique? Interregional perspectives on native South American mitochondrial DNA variation. Am J Phys Anthropol 2006, 131(1):108-119.
America	Argentina (North)	Catamarca	admixed	3	present study
America	Argentina (North)	Chaco	admixed	2	present study
America	Argentina (North)	Corrientes	admixed	7	present study
America	Argentina (North)	Formosa	admixed	1	present study
America	Argentina (North)	Jujuy	admixed	2	present study
America	Argentina (North)	Misiones	admixed	2	present study
America	Argentina (North)	Santiago del Estero	admixed	8	present study
America	Argentina (North)	Tucumán	admixed	6	present study
America	Argentina (South)	Río Negro	admixed	46	Bobillo MC, Zimmermann B, Sala A, Huber G, Rock A, Bandelt H-J, Corach D, Parson W: Amerindian mitochondrial DNA haplogroups predominate in the population of Argentina: towards a first nationwide forensic mitochondrial DNA sequence database. Int J Legal Med 2010, 74(1):65-76.
America	Argentina (South)	Chubut	admixed	1	Bobillo MC, Zimmermann B, Sala A, Huber G, Rock A, Bandelt H-J, Corach D, Parson W: Amerindian mitochondrial DNA haplogroups predominate in the population of Argentina: towards a first nationwide forensic mitochondrial DNA sequence database. Int J Legal Med 2010, 74(1):65-76.
America	Argentina (South)	–	Mapuches	39	Ginther C, Corach D, Penacino GA, Rey JA, Carnese FR, Hutz MH, Anderson A, Just J, Salzano FM, King MC: Genetic variation among the Mapuche Indians from the Patagonian region of Argentina: mitochondrial DNA sequence variation and allele frequencies of of several nuclear genes. Exs 1993, 67:211-9.
America	Argentina (South)	Chubut	admixed	1	present study
America	Argentina (South)	Neuquén	admixed	4	present study
America	Argentina (South)	Santa Cruz	admixed	1	present study
America	Bolivia	La Paz	admixed	110	Afonso-Costa H, Carvalho M, Lopes V, Balsa F, Bento AM, Serra A, Andrade L, Anjos MJ, Vide MC, Pantoja S et al: Mitochondrial DNA sequence analysis of a native Bolivian population. J Forensic Leg Med 2010, 17(5):247-253.
America	Bolivia	–	Ignaciano (Moxos; San Ignacio Mission)	15	Bert F, Corella A, Gene M, Perez-Perez A, Turbon D: Mitochondrial DNA diversity in the Llanos de Moxos: Moxo, Movima and Yuracare Amerindian populations from Bolivia lowlands. Ann Hum Biol 2004, 31(1):9-28.
America	Bolivia	Llanos de Moxos	Movima	12	Bert F, Corella A, Gene M, Perez-Perez A, Turbon D: Mitochondrial DNA diversity in the Llanos de Moxos: Moxo, Movima and Yuracare Amerindian populations from Bolivia lowlands. Ann Hum Biol 2004, 31(1):9-28.
America	Bolivia	–	Trinitario	11	Bert F, Corella A, Gene M, Perez-Perez A, Turbon D: Mitochondrial DNA diversity in the Llanos de Moxos: Moxo, Movima and Yuracare Amerindian populations from Bolivia lowlands. Ann Hum Biol 2004, 31(1):9-28.
America	Bolivia	Moxos; Trinidad Mision	Trinitario	1	Bert F, Corella A, Gene M, Perez-Perez A, Turbon D: Mitochondrial DNA diversity in the Llanos de Moxos: Moxo, Movima and Yuracare Amerindian populations from Bolivia lowlands. Ann Hum Biol 2004, 31(1):9-28.
America	Bolivia	Llanos de Moxos	Yuracare	15	Bert F, Corella A, Gene M, Perez-Perez A, Turbon D: Mitochondrial DNA diversity in the Llanos de Moxos: Moxo, Movima and Yuracare Amerindian populations from Bolivia lowlands. Ann Hum Biol 2004, 31(1):9-28.
America	Bolivia	–	Aymara	10	Corella A, Bert F, Perez-Perez A, Gene M, Turbon D: Mitochondrial DNA diversity of the Amerindian populations living in the Andean Piedmont of Bolivia: Chimane, Moseten, Aymara and Quechua. Ann Hum Biol 2007, 34(1):34-55.
America	Bolivia	–	Chimane	10	Corella A, Bert F, Perez-Perez A, Gene M, Turbon D: Mitochondrial DNA diversity of the Amerindian populations living in the Andean Piedmont of Bolivia: Chimane, Moseten, Aymara and Quechua. Ann Hum Biol 2007, 34(1):34-55.
America	Bolivia	–	Moseten	10	Corella A, Bert F, Perez-Perez A, Gene M, Turbon D: Mitochondrial DNA diversity of the Amerindian populations living in the Andean Piedmont of Bolivia: Chimane, Moseten, Aymara and Quechua. Ann Hum Biol 2007, 34(1):34-55.
America	Bolivia	–	Quechua	16	Corella A, Bert F, Perez-Perez A, Gene M, Turbon D: Mitochondrial DNA diversity of the Amerindian populations living in the Andean Piedmont of Bolivia: Chimane, Moseten, Aymara and Quechua. Ann Hum Biol 2007, 34(1):34-55.
America	Bolivia/Paraguay	–	Ayoreo	91	Dornelles CL, Battilana J, Fagundes NJ, Freitas LB, Bonatto SL, Salzano FM: Mitochondrial DNA and Alu insertions in a genetically peculiar population: the Ayoreo Indians of Bolivia and Paraguay. Am J Hum Biol 2004, 16(4):479-488.
America	Chile	–	Araucanians	45	Horai S, Kondo R, Nakagawa-Hattori Y, Hayashi S, Sonoda S, Tajima K: Peopling of the Americas, founded by four major lineages of mitochondrial DNA. Mol Biol Evol 1993, 10(1):23-47.
America	Chile	–	Andean	30	Moraga M, Santoro CM, Standen VG, Carvallo P, Rothhammer F: Microevolution in prehistoric Andean populations: chronologic mtDNA variation in the desert valleys of northern Chile. Am J Phys Anthropol 2005, 127(2):170-181.
America	Chile	–	Mapuche	34	Moraga ML, Rocco P, Miquel JF, Nervi F, Llop E, Chakraborty R, Rothhammer F, Carvallo P: Mitochondrial DNA polymorphisms in Chilean aboriginal populations: implications for the peopling of the southern cone of the continent. Am J Phys Anthropol 2000, 113:19-29.
America	Chile	–	Pehuenche	24	Moraga ML, Rocco P, Miquel JF, Nervi F, Llop E, Chakraborty R, Rothhammer F, Carvallo P: Mitochondrial DNA polymorphisms in Chilean aboriginal populations: implications for the peopling of the southern cone of the continent. Am J Phys Anthropol 2000, 113:19-29.
America	Chile	–	Yaghan	15	Moraga ML, Rocco P, Miquel JF, Nervi F, Llop E, Chakraborty R, Rothhammer F, Carvallo P: Mitochondrial DNA polymorphisms in Chilean aboriginal populations: implications for the peopling of the southern cone of the continent. Am J Phys Anthropol 2000, 113:19-29.
America	Uruguay	–	Tacuarembó	24	Bonilla C, Bertoni B, Gonzalez S, Cardoso H, Brum-Zorrilla N, Sans M: Substantial Native American female contribution to the population of Tacuarembo, Uruguay, reveals past episodes of sex-biased gene flow. Am J Hum Biol 2004, 16(3):289-297.
America	Uruguay	–	Uruguay	119	Pagano S, Sans M, Pimenoff V, Cantera AM, Álvarez JC, Lorente JA, Peco JM, Mones P, Sajantila A: Assessment of HV1 and HV2 mtDNA variation for forensic purposes in an Uruguayan population sample. J Forensic Sci 2005, 50(5):1239-1242.
Europe	Italy	Casentino	Western Europeans	122	Achilli A, Olivieri A, Pala M, Metspalu E, Fornarino S, Battaglia V, Accetturo M, Kutuev I, Khusnutdinova E, Pennarun E et al: Mitochondrial DNA variation of modern Tuscans supports the near eastern origin of Etruscans. Am J Hum Genet 2007, 80(4):759-768.
Europe	Italy	Murlo	Western Europeans	86	Achilli A, Olivieri A, Pala M, Metspalu E, Fornarino S, Battaglia V, Accetturo M, Kutuev I, Khusnutdinova E, Pennarun E et al: Mitochondrial DNA variation of modern Tuscans supports the near eastern origin of Etruscans. Am J Hum Genet 2007, 80(4):759-768.
Europe	Italy	Volterra	Western Europeans	114	Achilli A, Olivieri A, Pala M, Metspalu E, Fornarino S, Battaglia V, Accetturo M, Kutuev I, Khusnutdinova E, Pennarun E et al: Mitochondrial DNA variation of modern Tuscans supports the near eastern origin of Etruscans. Am J Hum Genet 2007, 80(4):759-768.
Europe	Italy	Abruzzo	Western Europeans	11	Babalini C, Martínez-Labarga C, Tolk HV, Kivisild T, Giampaolo R, Tarsi T, Contini I, Barac L, Janicijevic B, Martinovic Klaric I et al: The population history of the Croatian linguistic minority of Molise (southern Italy): a maternal view. Eur J Hum Genet 2005, 13(8):902-12.
Europe	Italy	Apulia	Western Europeans	26	Babalini C, Martínez-Labarga C, Tolk HV, Kivisild T, Giampaolo R, Tarsi T, Contini I, Barac L, Janicijevic B, Martinovic Klaric I et al: The population history of the Croatian linguistic minority of Molise (southern Italy): a maternal view. Eur J Hum Genet 2005, 13(8):902-12.
Europe	Italy	Campania	Western Europeans	48	Babalini C, Martínez-Labarga C, Tolk HV, Kivisild T, Giampaolo R, Tarsi T, Contini I, Barac L, Janicijevic B, Martinovic Klaric I et al: The population history of the Croatian linguistic minority of Molise (southern Italy): a maternal view. Eur J Hum Genet 2005, 13(8):902-12.
Europe	Italy	NE Italy	Western Europeans	41	Babalini C, Martínez-Labarga C, Tolk HV, Kivisild T, Giampaolo R, Tarsi T, Contini I, Barac L, Janicijevic B, Martinovic Klaric I et al: The population history of the Croatian linguistic minority of Molise (southern Italy): a maternal view. Eur J Hum Genet 2005, 13(8):902-12.
Europe	Italy	Latium	Western Europeans	52	Babalini C, Martínez-Labarga C, Tolk HV, Kivisild T, Giampaolo R, Tarsi T, Contini I, Barac L, Janicijevic B, Martinovic Klaric I et al: The population history of the Croatian linguistic minority of Molise (southern Italy): a maternal view. Eur J Hum Genet 2005, 13(8):902-12.
Europe	Italy	Molise	Western Europeans	62	Babalini C, Martínez-Labarga C, Tolk HV, Kivisild T, Giampaolo R, Tarsi T, Contini I, Barac L, Janicijevic B, Martinovic Klaric I et al: The population history of the Croatian linguistic minority of Molise (southern Italy): a maternal view. Eur J Hum Genet 2005, 13(8):902-12.
Europe	Italy	Bologna	Western Europeans	100	Bini C, Ceccardi S, Luiselli D, Ferri G, Pelotti S, Colalongo C, Falconi M, Pappalardo G: Different informativeness of the three hypervariable mitochondrial DNA regions in the population of Bologna (Italy). Forensic Sci Int 2003, 135(1):48-52.
Europe	Italy	Sicily	Western Europeans	106	Cali F, Le Roux MG, D'Anna R, Flugy A, De Leo G, Chiavetta V, Ayala GF, Romano V: MtDNA control region and RFLP data for Sicily and France. Int J Legal Med 2001, 114(4-5):229-231.
Europe	Italy	N Italy	Western Europeans	3	Di Benedetto G, Nasidze IS, Stenico M, Nigro L, Krings M, Lanzinger M, Vigilant L, Stoneking M, Pääbo S, Barbujani G: Mitochondrial DNA sequences in prehistoric human remains from the Alps. Eur J Hum Genet 2000, 8:669-677.
Europe	Italy	Sardinia	Western Europeans	51	Falchi A, Giovannoni L, Calo CM, Piras IS, Moral P, Paoli G, Vona G, Varesi L: Genetic history of some western Mediterranean human isolates through mtDNA HVR1 polymorphisms. J Hum Genet 2006, 51(1):9-14.
Europe	Italy	Sardinia	Western Europeans	50	Falchi A, Giovannoni L, Calo CM, Piras IS, Moral P, Paoli G, Vona G, Varesi L: Genetic history of some western Mediterranean human isolates through mtDNA HVR1 polymorphisms. J Hum Genet 2006, 51(1):9-14.
Europe	Italy	Sardinia	Western Europeans	44	Falchi A, Giovannoni L, Calo CM, Piras IS, Moral P, Paoli G, Vona G, Varesi L: Genetic history of some western Mediterranean human isolates through mtDNA HVR1 polymorphisms. J Hum Genet 2006, 51(1):9-14.
Europe	Italy	Sardinia	Western Europeans	42	Falchi A, Giovannoni L, Calo CM, Piras IS, Moral P, Paoli G, Vona G, Varesi L: Genetic history of some western Mediterranean human isolates through mtDNA HVR1 polymorphisms. J Hum Genet 2006, 51(1):9-14.
Europe	Italy	Sardinia	Western Europeans	47	Falchi A, Giovannoni L, Calo CM, Piras IS, Moral P, Paoli G, Vona G, Varesi L: Genetic history of some western Mediterranean human isolates through mtDNA HVR1 polymorphisms. J Hum Genet 2006, 51(1):9-14.
Europe	Italy	Tuscany	Western Europeans	61	Falchi A, Giovannoni L, Calo CM, Piras IS, Moral P, Paoli G, Vona G, Varesi L: Genetic history of some western Mediterranean human isolates through mtDNA HVR1 polymorphisms. J Hum Genet 2006, 51(1):9-14.
Europe	Italy	–	Western Europeans	1	Ingman M, Kaessmann H, Pääbo S, Gyllensten U: Mitochondrial genome variation and the origin of modern humans. Nature 2000, 408:708-713.
Europe	Italy	–	Western Europeans	30	Mogentale-Profizi N, Chollet L, Stévanovitch A, Dubut V, Poggi C, Pradié MP, Spadoni JL, Gilles A, Béraud-Colomb E: Mitochondrial DNA sequence diversity in two groups of Italian Veneto speakers from Veneto. Ann Hum Genet 2001, 65:153-166.
Europe	Italy	–	Western Europeans	38	Mogentale-Profizi N, Chollet L, Stévanovitch A, Dubut V, Poggi C, Pradié MP, Spadoni JL, Gilles A, Béraud-Colomb E: Mitochondrial DNA sequence diversity in two groups of Italian Veneto speakers from Veneto. Ann Hum Genet 2001, 65:153-166.
Europe	Italy	–	Western Europeans	20	Reidla M, Kivisild T, Metspalu E, Kaldma K, Tambets K, Tolk HV, Parik J, Loogvali EL, Derenko M, Malyarchuk B et al: Origin and diffusion of mtDNA haplogroup X. Am J Hum Genet 2003, 73(5):1178-1190.
Europe	Italy	–	Western Europeans	50	Richards M, Macaulay V, Hickey E, Vega E, Sykes B, Guida V, Rengo C, Sellitto D, Cruciani F, Kivisild T et al: Tracing European founder lineages in the Near Eastern mtDNA pool. Am J Hum Genet 2000, 67(5):1251-1276.
Europe	Italy	Calabria	Western Europeans	68	Rose G, Longo T, Maletta R, Passarino G, Bruni AC, De Benedictis G: No evidence of association between frontotemporal dementia and major European mtDNA haplogroups. Eur J Neurol 2008, 15(9):1006-1008.
Europe	Italy	Calabria	Western Europeans	180	Rose G, Longo T, Maletta R, Passarino G, Bruni AC, De Benedictis G: No evidence of association between frontotemporal dementia and major European mtDNA haplogroups. Eur J Neurol 2008, 15(9):1006-1008.
Europe	Italy	Calabria	Western Europeans	46	Rose G, Longo T, Maletta R, Passarino G, Bruni AC, De Benedictis G: No evidence of association between frontotemporal dementia and major European mtDNA haplogroups. Eur J Neurol 2008, 15(9):1006-1008.
Europe	Italy	Trento	Western Europeans	20	Stenico M, Nigro L, Bertorelle G, Calafell F, Capitanio M, Corrain C, Barbujani G: High mitochondrial sequence diversity in linguistic isolates of the Alps. Am J Hum Genet 1996, 59:1363-1375.
Europe	Italy	–	Western Europeans	83	Tagliabracci C, Turchi C, Buscemi L, Sassaroli C: Polymorphism of the mitochondrial DNA control region in Italians. International Journal of Legal Medicine 2001, 114:224-228.
Europe	Italy	Abruzzo	Western Europeans	50	Verginelli F, Donati F, Coia V, Boschi I, Palmirotta R, Battista P, Mariani Costantini R, Destro-Bisol G: Variation of the hypervariable region-1 of mitochondrial DNA in central-eastern Italy. J Forensic Sci 2003, 48(2):443-444.
Europe	Italy	Padua	Western Europeans	1	Vernesi C, Di Benedetto G, Caramelli D, Secchieri E, Simoni L, Katti E, Malaspina P, Novelletto A, Marin VTW, Barbujani G: Genetic characterization of the body attributed to the evangelist Luke. Proc Natl Acad Sci U S A 2001, 98(23):13460-13463.
Europe	Spain	Basque Country	Western Europeans	55	Alonso-Sánchez MA, Cardoso S, Martínez-Bouzas C, Peña JA, Herrera RJ, Castro A, Fernández-Fernández I, De Pancorbo MM: Mitochondrial DNA haplogroup diversity in Basques: a reassessment based on HVI and HVII polymorphisms. Am J Hum Biol 2008, 20:154–164.
Europe	Spain	Cantabria	Western Europeans	139	Álvarez-Iglesias V, Mosquera-Miguel A, Cerezo M, Quintáns B, Zarrabeitia MT, Cuscó I, Lareu MV, García O, Pérez-Jurado L, Carracedo Á et al: New population and phylogenetic features of the internal variation within mitochondrial DNA macro-haplogroup R0. PLoS One 2009, 4(4):e5112.
Europe	Spain	Catalonia	Western Europeans	111	Álvarez-Iglesias V, Mosquera-Miguel A, Cerezo M, Quintáns B, Zarrabeitia MT, Cuscó I, Lareu MV, García O, Pérez-Jurado L, Carracedo Á et al: New population and phylogenetic features of the internal variation within mitochondrial DNA macro-haplogroup R0. PLoS One 2009, 4(4):e5112.
Europe	Spain	Galicia	Western Europeans	282	Álvarez-Iglesias V, Mosquera-Miguel A, Cerezo M, Quintáns B, Zarrabeitia MT, Cuscó I, Lareu MV, García O, Pérez-Jurado L, Carracedo Á et al: New population and phylogenetic features of the internal variation within mitochondrial DNA macro-haplogroup R0. PLoS One 2009, 4(4):e5112.
Europe	Spain	Basque Country	Western Europeans	45	Bertranpetit J, Sala J, Calafell F, Underhill PA, Moral P, Comas D: Human mitochondrial DNA variation and the origin of Basques. Ann Hum Genet 1995, 59:63-81.
Europe	Spain	Basque Country	Western Europeans	1	Côrte-Real HBSM, Macaulay VA, Richards MB, Hariti G, Issad MS, Cambon-Thomsen A, Papiha S, Bertranpetit J, Sykes BC: Genetic diversity in the Iberian peninsula determined from mitochondrial sequence analysis. Ann Hum Genet 1996, 60(Pt 4):331-350.
Europe	Spain	Andalucia	Western Europeans	66	Falchi A, Giovannoni L, Calo CM, Piras IS, Moral P, Paoli G, Vona G, Varesi L: Genetic history of some western Mediterranean human isolates through mtDNA HVR1 polymorphisms. J Hum Genet 2006, 51(1):9-14.
Europe	Spain	Balearic Islands	Western Europeans	67	Falchi A, Giovannoni L, Calo CM, Piras IS, Moral P, Paoli G, Vona G, Varesi L: Genetic history of some western Mediterranean human isolates through mtDNA HVR1 polymorphisms. J Hum Genet 2006, 51(1):9-14.
Europe	Spain	Andalucia	Western Europeans	50	Larruga JM, Diez F, Pinto FM, Flores C, Gonzalez AM: Mitochondrial DNA characterisation of European isolates: the Maragatos from Spain. Eur J Hum Genet 2001, 9(9):708-716.
Europe	Spain	Balearic Islands	Western Europeans	1	Picornell A, Gomez-Barbeito L, Tomas C, Castro JA, Ramon MM: Mitochondrial DNA HVRI variation in Balearic populations. Am J Phys Anthropol 2005, 128(1):119-130.
Europe	Spain	Balearic Islands	Western Europeans	50	Picornell A, Gomez-Barbeito L, Tomas C, Castro JA, Ramon MM: Mitochondrial DNA HVRI variation in Balearic populations. Am J Phys Anthropol 2005, 128(1):119-130.
Europe	Spain	Balearic Islands	Western Europeans	91	Picornell A, Gomez-Barbeito L, Tomas C, Castro JA, Ramon MM: Mitochondrial DNA HVRI variation in Balearic populations. Am J Phys Anthropol 2005, 128(1):119-130.
Europe	Spain	Balearic Islands	Western Europeans	47	Picornell A, Gomez-Barbeito L, Tomas C, Castro JA, Ramon MM: Mitochondrial DNA HVRI variation in Balearic populations. Am J Phys Anthropol 2005, 128(1):119-130.
Europe	Spain	Valencia	Western Europeans	42	Picornell A, Gomez-Barbeito L, Tomas C, Castro JA, Ramon MM: Mitochondrial DNA HVRI variation in Balearic populations. Am J Phys Anthropol 2005, 128(1):119-130.
Europe	Spain	Canary Islands	Western Europeans	308	Rando JC, Cabrera VM, Larruga JM, Hernández M, González AM, Pinto F, Bandelt H-J (1999) Phylogeographic patterns of mtDNA reflecting the colonization of the Canary Islands. Ann Hum Genet 63:413-428
Europe	Spain	Basque Country	Western Europeans	76	Richards M, Côrte-Real H, Forster P, Macaulay V, Wilkinson-Herbots H, Demaine A, Papiha S, Hedges R, Bandelt H-J, Sykes B: Paleolithic and neolithic lineages in the European mitochondrial gene pool. Am J Hum Genet 1996, 59(1):185-203.
Europe	Spain	Basque Country	Western Europeans	50	Richards M, Macaulay V, Hickey E, Vega E, Sykes B, Guida V, Rengo C, Sellitto D, Cruciani F, Kivisild T et al: Tracing European founder lineages in the Near Eastern mtDNA pool. Am J Hum Genet 2000, 67(5):1251-1276.
TOTAL				4828
				3134
